# Supplementary material for: From Surfaces to Spillover: Environmental Persistence and Indirect Transmission of Influenza A(H3N8) Virus
Source: Microorganisms. 2025 Dec 6;13(12):2782. doi: 10.3390/microorganisms13122782 (PMC12735991; doi:10.3390/microorganisms13122782)
Supplement: Supplementary file 1 [file microorganisms-13-02782-s001.zip]

Archive with 1 entries (1 files):
- microorganisms-4004869-supplementary.pdf
